# Supplementary material for: Greatly Enhanced Thermoelectric Performance of Flexible Cu2−xS Composite Film on Nylon by Se Doping
Source: Nanomaterials (Basel). 2024 May 28;14(11):950. doi: 10.3390/nano14110950 (PMC11173826; doi:10.3390/nano14110950)
Supplement: Supplementary file 1 [file nanomaterials-14-00950-s001.zip]

Archive with 1 entries (1 files):
- nanomaterials-3002907-supplementary.pdf
